# Supplementary material for: Fiberscope-Assisted Surfactant Therapy (FAST) in Neonatal Respiratory Distress Syndrome: Four-Year Retrospective Cohort Study
Source: Children (Basel). 2026 May 29;13(6):755. doi: 10.3390/children13060755 (PMC13296886; doi:10.3390/children13060755)
Supplement: Supplementary file 1 [file children-13-00755-s001.zip]

Archive with 1 entries (1 files):
- children-4322510-supplementary.pdf
